# Supplementary material for: A Bibliometric and Systematic Review of Quantitative Microbial Risk Assessment in Food Safety (1995–2024)
Source: Foods. 2026 Apr 2;15(7):1197. doi: 10.3390/foods15071197 (PMC13074090; doi:10.3390/foods15071197)
Supplement: Supplementary file 1 [file foods-15-01197-s001.zip]

Archive with 10 entries (6 files):
- foods-4186632-supplementary/
- foods-4186632-supplementary/Suplementary/
- foods-4186632-supplementary/Suplementary/.DS_Store
- foods-4186632-supplementary/Suplementary/File S1. PRISMA_2020_checklist.pdf
- foods-4186632-supplementary/Suplementary/Table S1. List of included studies (n = 186) with bibliographic characteristics. .pdf
- foods-4186632-supplementary/__MACOSX/
- foods-4186632-supplementary/__MACOSX/Suplementary/
- foods-4186632-supplementary/__MACOSX/Suplementary/._.DS_Store
- foods-4186632-supplementary/__MACOSX/Suplementary/._Supplementary Materials - PRISMA_2020_checklist.pdf
- foods-4186632-supplementary/__MACOSX/Suplementary/._Table S1. List of included studies (n = 186) with bibliographic characteristics. .pdf
